# Supplementary material for: Identification of suicidal behavior among psychiatrically hospitalized adolescents using natural language processing and machine learning of electronic health records
Source: PLoS One. 2019 Feb 19;14(2):e0211116. doi: 10.1371/journal.pone.0211116 (PMC6380543; doi:10.1371/journal.pone.0211116)
Supplement: S1 Table — (XLSX) [file pone.0211116.s001.xlsx]

## Sheet: Sheet1
Protective factors against adolescent suicide attempt	Risk factors for adolescent suicide attempt
1. Access	1. Agitated
2. Achievement	2. Bullying
3. Community	3. Death
4. Confident	4. Depression
5. Connection	5. Divorce
6. Contact	6. Dropped out
7. Cope	7. Failure
8. Counselor	8. Foster
9. Faith	9. Guilt
10. Family	10. Gun
11. Future-Oriented	11. Hanging
12. Graduation	12. Hopeless
13. Happy	13. Impulsive
14. Hard work	14. Insomnia
15. Job	15. Isolation
16. Love	16. Loss
17. Perspective	17. Low self-esteem
18. Primary Care	18. Neglect
19. Problem solve	19. Non-adherent
20. Psychiatrist	20. Pain
21. Religion	21. Poor judgement
22. Remission	22. Rejection
23. Resilient	23. Revenge
24. Self-esteem	24. Self-injury
25. Sober	25. Sexuality
26. Sports	26. Stigma
27. Support	27. Stress
28. Therapist	28. Substances
29. Trust	29. Suicidal
30. Well-being	30. Suicide attempt
	31. Trauma
	32. Victim
	33. Violent
	34. Withdrawal
