# Supplementary material for: Identification of suicidal behavior among psychiatrically hospitalized adolescents using natural language processing and machine learning of electronic health records
Source: PLoS One. 2019 Feb 19;14(2):e0211116. doi: 10.1371/journal.pone.0211116 (PMC6380543; doi:10.1371/journal.pone.0211116)
Supplement: S2 Table — CUI, Concept Unique Identifiers; UMLS, Unified Medical Language System; Gini impurity index, a measure used in machine learning corresponding to the mean decrease in impurity caused by a node; EHR: electronic health records. UMLS CUI: alphanumerical code designated by UMLS to name each CUI. Concept: Description of CUI, obtained from 2018AA release of the UMLS Metathesaurus Browser. EHR text phrase: text phrase found in electronic health record matching the CUIs. (XLSX) [file pone.0211116.s002.xlsx]

## Sheet: Sheet 1
Fold 1				Fold 2				Fold 3				Fold 4				Fold 5
UMLS CUI	Mean reduction in Gini impurity index	CUI Concept	EHR Text Phrase	UMLS CUI	Mean reduction in Gini impurity index	CUI Concept	EHR Text Phrase	UMLS CUI	Mean reduction in Gini impurity index	CUI Concept	EHR Text Phrase	UMLS CUI	Mean reduction in Gini impurity index	CUI Concept	EHR Text Phrase	UMLS CUI	Mean reduction in Gini impurity index	CUI Concept	EHR Text Phrase
c0287163	134.553	Seroquel	seroquel	c0337475	135.819	Grandfather	grandfather	c0015671	122.341	Father (person)	fathers	c0162373	103.685	Prozac	prozac	c0015671	108.496	Father (person)	fathers
c0015671	125.374	Father (person)	fathers	c0009014	74.5878	Clonidine	clonidine	c0337475	90.1372	Grandfather	grandfather	c1263846	93.2454	Attention deficit hyperactivity disorder	attention deficit hyperactivity disorder	c0524166	69.4536	Lamotrigine measurement	lamotrigine
c0337475	84.0957	Grandfather	grandfather	c0015671	74.5427	Father (person)	fathers	c1170019	55.4896	Abilify	abilify	c1170019	78.5416	Abilify	abilify	c0424000	60.2108	Feeling suicidal (finding)	thoughts of suicide
c0424000	66.5587	Feeling suicidal (finding)	thoughts of suicide	c0013390	55.5234	Dysmenorrhea	period Suprapubic pain	c0162373	49.629	Prozac	prozac	c0015671	71.6091	Father (person)	fathers	c0162373	56.0509	Prozac	prozac
c0524166	51.0716	Lamotrigine measurement	lamotrigine	c0337496	40.9394	Step-father	stepfather	c0287163	48.7665	Seroquel	seroquel	c0424000	66.7362	Feeling suicidal (finding)	thoughts of suicide	c0287163	52.3471	Seroquel	seroquel
c2598155	48.1726	Pain:-:Point in time:^Patient:-	pain	c0287163	38.0468	Seroquel	seroquel	c1263846	41.308	Attention deficit hyperactivity disorder	attention deficit hyperactivity disorder	c0337475	65.9726	Grandfather	grandfather	c0004927	35.9212	Behavior	conduct
c0005586	45.7205	Bipolar Disorder	disorder, recurrent Bipolar	c1170019	34.2407	Abilify	abilify	c0152060	40.1937	Transection (procedure)	cutting	c2598155	65.465	Pain:-:Point in time:^Patient:-	pain	c0033975	32.0183	Psychotic Disorders	unspecified psychosis
c0030551	42.3345	parent	parents	c1509143	33.214	Physical assessment findings	physical	c0524166	38.9726	Lamotrigine measurement	lamotrigine	c0033975	54.5962	Psychotic Disorders	unspecified psychosis	c0030896	31.7583	Pentostatin	dcf
c0162373	41.6171	Prozac	prozac	c0424000	33.0429	Feeling suicidal (finding)	thoughts of suicide	c0745031	38.7427	homicidal	homicidal	c0030193	44.2959	Pain	painful	c0037047	30.5412	Sibling	siblings
c1170019	39.7481	Abilify	abilify	c0677505	32.6733	Behaviors and observations relating to behavior	behaviors	c0005586	38.5738	Bipolar Disorder	disorder, recurrent Bipolar	c0344315	40.7074	Depressed mood	mood;Depressed	c0592071	30.3856	Risperdal	risperdal
c1261322	36.87	Evaluation procedure	investigation	c0232478	32.0517	Ingestion	ingestion	c0592071	37.7902	Risperdal	risperdal	c0287163	35.8773	Seroquel	seroquel	c3484365	28.8005	Pregnancy:History:Point in time:^Patient:Ordinal	pregnancy
c2707008	35.9343	Behavior:-:Point in time:^Patient:-	behavior	c0004927	31.0128	Behavior	conduct	c3263700	37.4891	Instructions:Text:Point in time:^Patient:Narrative	instructions	c0001807	34.5994	Aggressive behavior	aggressiveness	c3263700	28.5855	Instructions:Text:Point in time:^Patient:Narrative	instructions
c0030193	35.4971	Pain	painful	c2598155	28.5981	Pain:-:Point in time:^Patient:-	pain	c2598155	35.0311	Pain:-:Point in time:^Patient:-	pain	c0455204	32.9956	Homicidal thoughts	homicidal thoughts	c1170019	27.7539	Abilify	abilify
c0035203	33.6327	Respiration	ventilation	c2081614	27.4229	plan: problem (treatment)	problem:	c0033975	34.4689	Psychotic Disorders	unspecified psychosis	c1995000	32.6635	Back structure, excluding neck	back	c1995000	25.9063	Back structure, excluding neck	back
c0037047	33.096	Sibling	siblings	c0345905	27.2816	Intrahepatic Cholangiocarcinoma	ICC	c0035203	34.2169	Respiration	ventilation	c0037047	31.0277	Sibling	siblings	c2598155	25.8765	Pain:-:Point in time:^Patient:-	pain
c0344315	31.7496	Depressed mood	mood;Depressed	c0001807	27.1714	Aggressive behavior	aggressiveness	c0021461	34.1697	Inhaler	inhaler	c2707008	29.9782	Behavior:-:Point in time:^Patient:-	behavior	c2081614	25.8141	plan: problem (treatment)	problem:
c0337496	31.2642	Step-father	stepfather	c0242580	26.5226	Tenex	tenex	c0424000	33.4134	Feeling suicidal (finding)	thoughts of suicide	c0005586	28.4187	Bipolar Disorder	disorder, recurrent Bipolar	c0699203	24.6277	Motrin	motrin
c0009014	31.1793	Clonidine	clonidine	c2741652	25.9697	Prescriptions:Finding:Point in time:^Patient:Narrative	prescriptions	c2745965	33.3148	Emergencies [Disease/Finding]	emergency	c2745965	28.3679	Emergencies [Disease/Finding]	emergency	c2745965	24.5365	Emergencies [Disease/Finding]	emergency
c2735025	31.011	Primary care provider:Identifier:Point in time:Provider:Nominal	primary health care provider	c0037047	25.5334	Sibling	siblings	c1509143	32.6587	Physical assessment findings	physical	c3263700	27.0978	Instructions:Text:Point in time:^Patient:Narrative	instructions	c0986667	24.3712	Ibuprofen 600 MG	ibuprofen 600 mg
c1275670	30.1195	Collateral branch of vessel	collateral	c0344315	24.9753	Depressed mood	mood;Depressed	c0337434	32.569	Estradiol measurement	estradiol	c2700390	26.655	COPING - Dental Restorative Procedure	coping	c0001807	24.2818	Aggressive behavior	aggressiveness
c0860603	29.5233	Anxiety symptoms	symptoms that accompany anxiety	c0152060	24.6011	Transection (procedure)	cutting	c0678180	31.8633	Lamictal	lamictal	c1509143	25.3323	Physical assessment findings	physical	c2735025	23.9152	Primary care provider:Identifier:Point in time:Provider:Nominal	primary health care provider
c2745965	28.9356	Emergencies [Disease/Finding]	emergency	c0593507	23.9349	Advil	advil	c0021125	30.0485	Impulsive Behavior	impulsivity	c3502819	24.8877	COPING - Fixed Prosthodontics	coping	c1509143	23.6695	Physical assessment findings	physical
c0337527	27.847	Brothers	brothers	c0035203	23.7566	Respiration	ventilation	c2707008	29.9916	Behavior:-:Point in time:^Patient:-	behavior	c2735025	24.729	Primary care provider:Identifier:Point in time:Provider:Nominal	primary health care provider	c0005586	23.4654	Bipolar Disorder	disorder, recurrent Bipolar
c0003467	27.762	Anxiety	feeling “anxious	c1995000	23.5077	Back structure, excluding neck	back	c0030193	29.6195	Pain	painful	c1275670	24.2542	Collateral branch of vessel	collateral	c0338908	23.0336	Mixed anxiety and depressive disorder	depression/anxiety
c1278993	26.8603	Entire skin	skin	c2745965	23.4823	Emergencies [Disease/Finding]	emergency	c0337496	29.495	Step-father	stepfather	c3669039	23.3609	Alert:Type:Point in time:^Patient:Nominal	alert	c0085732	22.532	Ability	able
c0036864	26.673	Sex Behavior	sexually	c2713234	22.9294	Mood:-:Point in time:^Patient:-	mood	c0001807	28.8565	Aggressive behavior	aggressiveness	c2081614	22.4244	plan: problem (treatment)	problem:	c0003467	22.532	Anxiety	feeling “anxious
c3263700	25.8505	Instructions:Text:Point in time:^Patient:Narrative	instructions	c0860603	22.8735	Anxiety symptoms	symptoms that accompany anxiety	c2081614	26.5038	plan: problem (treatment)	problem:	c0003467	22.3961	Anxiety	feeling “anxious	c0860603	22.2512	Anxiety symptoms	symptoms that accompany anxiety
c1274041	25.5395	Guardian	guardians	c3484365	22.7717	Pregnancy:History:Point in time:^Patient:Ordinal	pregnancy	c0344315	26.1141	Depressed mood	mood;Depressed	c0680063	22.2455	Offspring	of three child	c2707008	22.1202	Behavior:-:Point in time:^Patient:-	behavior
c1306597	25.5181	Psychiatric problem	psychological	c3263700	22.5814	Instructions:Text:Point in time:^Patient:Narrative	instructions	c0033137	25.2962	Primary Health Care	primary health care	c2979882	22.2385	Goals:Finding:Point in time:^Patient:Narrative	goals	c2741652	21.8699	Prescriptions:Finding:Point in time:^Patient:Narrative	prescriptions
c0073393	24.9854	Risperidone	risperidone	c2707008	22.2222	Behavior:-:Point in time:^Patient:-	behavior	c0003467	25.1364	Anxiety	feeling “anxious	c2728259	22.0767	Program	program	c0038663	21.1567	Suicide attempt	suicide attempts
c0592071	22.631	Risperdal	risperdal	c2237119	22.1778	assessment of mood	mood	c1995000	25.0536	Back structure, excluding neck	back	c2094204	21.9702	nursing care: medication administration documentation	medications:	c0455204	20.5081	Homicidal thoughts	homicidal thoughts
c1299581	22.5721	Able (finding)	able	c0003467	21.9578	Anxiety	feeling “anxious	c1716486	24.8993	Medication route:Prid:Pt:Dose:Nom	Medication Dose Route Frequency Last Dose	c0036864	21.1105	Sex Behavior	sexually	c3669039	20.3746	Alert:Type:Point in time:^Patient:Nominal	alert
c2728259	22.4486	Program	program	c2360551	21.6744	Letter:Finding:Point in time:{Setting}:Document:{Provider}	letter	c2137063	24.4181	ENT surgical result - speech	speech	c3539909	21.0654	Allergic disposition	allergy	c0344315	20.109	Depressed mood	mood;Depressed
c0680063	21.8918	Offspring	of three child	c1512346	21.403	Patient Visit	visits	c2735025	23.9778	Primary care provider:Identifier:Point in time:Provider:Nominal	primary health care provider	c2237113	20.5911	assessment of affect	affect	c2728259	19.4004	Program	program
c1314973	21.659	Response to antigens	allergy	c2735025	21.0832	Primary care provider:Identifier:Point in time:Provider:Nominal	primary health care provider	c0036864	23.5963	Sex Behavior	sexually	c0016365	20.4727	Fluoxetine	fluoxetine	c0038436	19.3048	Post-Traumatic Stress Disorder	ptsd
c2700390	21.6102	COPING - Dental Restorative Procedure	coping	c1370085	20.6796	Body temperature panel	temperature	c0860603	23.3967	Anxiety symptoms	symptoms that accompany anxiety	c2237119	20.2277	assessment of mood	mood	c2713234	18.8152	Mood:-:Point in time:^Patient:-	mood
c0001807	21.5536	Aggressive behavior	aggressiveness	c0038436	20.3301	Post-Traumatic Stress Disorder	ptsd	c1959633	22.8726	Spatial guidance for medical procedure	guidance	c0242151	19.3356	Violent	violent	c2237119	18.7212	assessment of mood	mood
c0152060	21.5502	Transection (procedure)	cutting	c2239122	19.2673	Social history of activities	activities	c0038663	22.8623	Suicide attempt	suicide attempts	c0860603	19.0705	Anxiety symptoms	symptoms that accompany anxiety	c0030193	18.2551	Pain	painful
c1265570	21.1738	Morphology within normal limits	within normal limits	c0036864	19.1426	Sex Behavior	sexually	c0001807	22.3111	Aggressive behavior	aggressiveness	c0038661	18.9594	Suicide	suicide	c0036864	18.2323	Sex Behavior	sexually
c1281593	20.9453	Entire back (surface region)	back	c2728259	18.2408	Program	program	c0035015	21.7947	Rejection (Psychology)	rejections	c0917801	18.7734	Sleeplessness	sleeplessness	c0680063	18.0994	Offspring	of three child
c3502819	20.3337	COPING - Fixed Prosthodontics	coping	c0680063	17.6987	Offspring	of three child	c3669039	21.4515	Alert:Type:Point in time:^Patient:Nominal	alert	c2713234	18.6481	Mood:-:Point in time:^Patient:-	mood	c0588008	18.0343	Severe depression	severe depression
c1995000	20.1365	Back structure, excluding neck	back	c2700390	17.6856	COPING - Dental Restorative Procedure	coping	c2741652	21.2674	Prescriptions:Finding:Point in time:^Patient:Narrative	prescriptions	c0424318	18.2146	Bullying	bullying	c2237113	17.9948	assessment of affect	affect
c0033137	20.0174	Primary Health Care	primary health care	c0033137	17.4853	Primary Health Care	primary health care	c2237119	20.1996	assessment of mood	mood	c1512346	18.0539	Patient Visit	visits	c2584313	17.9803	Discussion (communication)	discussion
c1561602	19.1823	counselor	counselor	c3502819	17.3565	COPING - Fixed Prosthodontics	coping	c2713234	19.7337	Mood:-:Point in time:^Patient:-	mood	c2584313	17.728	Discussion (communication)	discussion	c2360551	17.7672	Letter:Finding:Point in time:{Setting}:Document:{Provider}	letter
c1263846	19.1798	Attention deficit hyperactivity disorder	attention deficit hyperactivity disorder	c0038661	17.2785	Suicide	suicide	c2728259	19.5636	Program	program	c0038436	16.4413	Post-Traumatic Stress Disorder	ptsd	c0563664	16.3953	At risk for suicide	suicide risk
c0011581	19.1294	Depressive disorder	disorder, major depressive	c0030193	16.3824	Pain	painful	c0013146	19.3487	Drug abuse	recreational drug use	c0740858	16.2948	Substance abuse problem	substance use/abuse	c0033137	16.2979	Primary Health Care	primary health care
c1948041	18.9955	Surgical and medical procedures	surg	c0455204	16.1962	Homicidal thoughts	homicidal thoughts	c2094204	18.8462	nursing care: medication administration documentation	medications:	c1704632	16.2643	Disease Response	response	c0678180	15.731	Lamictal	lamictal
c0556386	18.7613	Finding relating to drug misuse behavior	illicit substances	c1561602	15.545	counselor	counselor	c1306597	18.5811	Psychiatric problem	psychological	c1963703	16.0491	Knee region structure	knee	c1579931	14.5874	Depressed - symptom	miserable
c0038436	17.9156	Post-Traumatic Stress Disorder	ptsd	c0424318	15.4273	Bullying	bullying	c1948041	18.5116	Surgical and medical procedures	surg	c0038435	15.9333	Stress	stressed	c0150041	14.3671	Feeling hopeless	hopelessness
c0588008	17.4692	Severe depression	severe depression	c2979882	15.3708	Goals:Finding:Point in time:^Patient:Narrative	goals	c1963113	17.8446	Fracture Adverse Event	fracture	c3263723	14.4002	Traumatic injury	wound	c0013146	14.0515	Drug abuse	recreational drug use
c2046965	0.406249		Homicidal Ideation With Intent
c0424323	0.269178		violent behavior
c0037438	0.268225		support group, social
c0001072	0.103634		achievements
