# Supplementary material for: Identification of suicidal behavior among psychiatrically hospitalized adolescents using natural language processing and machine learning of electronic health records
Source: PLoS One. 2019 Feb 19;14(2):e0211116. doi: 10.1371/journal.pone.0211116 (PMC6380543; doi:10.1371/journal.pone.0211116)
Supplement: S3 Table — (XLSX) [file pone.0211116.s003.xlsx]

## Sheet: Sheet1
				Actual attempt
Test Fold	Cutoff			No	Yes	Sensitivity	1-Specificity	Specificity	PPV	NPV	Accuracy
1	0	Classified attempt	No	0	0	1	1	0	0.0909091	0	0.0909091
			Yes	10	1
1	0.1	Classified attempt	No	2	0	1	0.8	0.2	0.111111	1	0.272727
			Yes	8	1
1	0.2	Classified attempt	No	5	0	1	0.5	0.5	0.166667	1	0.545455
			Yes	5	1
1	0.3	Classified attempt	No	5	0	1	0.5	0.5	0.166667	1	0.545455
			Yes	5	1
1	0.4	Classified attempt	No	7	0	1	0.3	0.7	0.25	1	0.727273
			Yes	3	1
1	0.5	Classified attempt	No	8	0	1	0.2	0.8	0.333333	1	0.818182
			Yes	2	1
1	0.6	Classified attempt	No	8	1	0	0.2	0.8	0	0.888889	0.727273
			Yes	2	0
1	0.7	Classified attempt	No	10	1	0	0	1	0	0.909091	0.909091
			Yes	0	0
1	0.8	Classified attempt	No	10	1	0	0	1	0	0.909091	0.909091
			Yes	0	0
1	0.9	Classified attempt	No	10	1	0	0	1	0	0.909091	0.909091
			Yes	0	0
1	1	Classified attempt	No	10	1	0	0	1	0	0.909091	0.909091
			Yes	0	0
2	0	Classified attempt	No	0	0	1	1	0	0.75	0	0.75
			Yes	3	9
2	0.1	Classified attempt	No	1	3	0.666667	0.666667	0.333333	0.75	0.25	0.583333
			Yes	2	6
2	0.2	Classified attempt	No	1	3	0.666667	0.666667	0.333333	0.75	0.25	0.583333
			Yes	2	6
2	0.3	Classified attempt	No	3	7	0.222222	0	1	1	0.3	0.416667
			Yes	0	2
2	0.4	Classified attempt	No	3	9	0	0	1	#DIV/0!	0.25	0.25
			Yes	0	0
2	0.5	Classified attempt	No	3	9	0	0	1	0	0.25	0.25
			Yes	0	0
2	0.6	Classified attempt	No	3	9	0	0	1	0	0.25	0.25
			Yes	0	0
2	0.7	Classified attempt	No	3	9	0	0	1	0	0.25	0.25
			Yes	0	0
2	0.8	Classified attempt	No	3	9	0	0	1	0	0.25	0.25
			Yes	0	0
2	0.9	Classified attempt	No	3	9	0	0	1	0	0.25	0.25
			Yes	0	0
2	1	Classified attempt	No	3	9	0	0	1	0	0.25	0.25
			Yes	0	0
3	0	Classified attempt	No	0	0	1	1	0	0.363636	0	0.363636
			Yes	7	4
3	0.1	Classified attempt	No	0	0	1	1	0	0.363636	#DIV/0!	0.363636
			Yes	7	4
3	0.2	Classified attempt	No	1	0	1	0.857143	0.142857	0.4	1	0.454545
			Yes	6	4
3	0.3	Classified attempt	No	3	1	0.75	0.571429	0.428571	0.428571	0.75	0.545455
			Yes	4	3
3	0.4	Classified attempt	No	5	2	0.6	0.285714	0.714286	0.6	0.714286	0.666667
			Yes	2	3
3	0.5	Classified attempt	No	6	3	0.25	0.142857	0.857143	0	0.666667	0.636364
			Yes	1	1
3	0.6	Classified attempt	No	6	4	0	0.142857	0.857143	0	0.6	0.545455
			Yes	1	0
3	0.7	Classified attempt	No	7	4	0	0	1	0	0.636364	0.636364
			Yes	0	0
3	0.8	Classified attempt	No	7	4	0	0	1	0	0.636364	0.636364
			Yes	0	0
3	0.9	Classified attempt	No	7	4	0	0	1	0	0.636364	0.636364
			Yes	0	0
3	1	Classified attempt	No	7	4	0	0	1	0	0.636364	0.636364
			Yes	0	0
4	0	Classified attempt	No	0	0	1	1	0	0.25	0	0.25
			Yes	9	3
4	0.1	Classified attempt	No	1	1	0.666667	0.888889	0.111111	0.2	0.5	0.25
			Yes	8	2
4	0.2	Classified attempt	No	2	1	0.666667	0.777778	0.222222	0.222222	0.666667	0.333333
			Yes	7	2
4	0.3	Classified attempt	No	3	2	0.333333	0.666667	0.333333	0.142857	0.6	0.333333
			Yes	6	1
4	0.4	Classified attempt	No	7	2	0.333333	0.222222	0.777778	0.333333	0.777778	0.666667
			Yes	2	1
4	0.5	Classified attempt	No	9	3	0	0	1	0	0.75	0.75
			Yes	0	0
4	0.6	Classified attempt	No	9	3	0	0	1	0	0.75	0.75
			Yes	0	0
4	0.7	Classified attempt	No	9	3	0	0	1	0	0.75	0.75
			Yes	0	0
4	0.8	Classified attempt	No	9	3	0	0	1	0	0.75	0.75
			Yes	0	0
4	0.9	Classified attempt	No	9	3	0	0	1	0	0.75	0.75
			Yes	0	0
4	1	Classified attempt	No	9	3	0	0	1	0	0.75	0.75
			Yes	0	0
5	0	Classified attempt	No	0	0	1	1	0	0.333333	0	0.333333
			Yes	8	4
5	0.1	Classified attempt	No	1	0	1	0.875	0.125	0.363636	1	0.416667
			Yes	7	4
5	0.2	Classified attempt	No	1	3	0.25	0.875	0.125	0.125	0.25	0.166667
			Yes	7	1
5	0.3	Classified attempt	No	2	3	0.25	0.75	0.25	0.142857	0.4	0.25
			Yes	6	1
5	0.4	Classified attempt	No	4	3	0.25	0.5	0.5	0.2	0.571429	0.416667
			Yes	4	1
5	0.5	Classified attempt	No	6	4	0	0.25	0.75	0	0.6	0.5
			Yes	2	0
5	0.6	Classified attempt	No	6	4	0	0.25	0.75	0	0.6	0.5
			Yes	2	0
5	0.7	Classified attempt	No	6	4	0	0.25	0.75	0	0.6	0.5
			Yes	2	0
5	0.8	Classified attempt	No	7	4	0	0.125	0.875	0	0.636364	0.583333
			Yes	1	0
5	0.9	Classified attempt	No	8	4	0	0	1	0	0.666667	0.666667
			Yes	0	0
5	1	Classified attempt	No	8	4	0	0	1	0	0.666667	0.666667
			Yes	0	0
