# Supplementary material for: Identification of suicidal behavior among psychiatrically hospitalized adolescents using natural language processing and machine learning of electronic health records
Source: PLoS One. 2019 Feb 19;14(2):e0211116. doi: 10.1371/journal.pone.0211116 (PMC6380543; doi:10.1371/journal.pone.0211116)
Supplement: S1 File — Zipped folder containing SAS data files that were created by the research team. These files were not constructed from patient data and are intended for demonstration of our methods. Files include CUI logs, 5 folds of example training data, a file containing data from a sample of “patients” who self-reported past year suicide attempt, a file containing data from a sample of “patients” who did not report a past year suicide attempt, the SAS code used for the analysis, and a modified version of %PROC_R (Wei, X. (2012). %PROC_R: A SAS Macro that Enables Native R Programming in the Base SAS Environment. Journal of Statistical Software, 46(Code Snippet 2), 1–13.), that calls R from SAS. (ZIP) [file pone.0211116.s004.zip]

Archive with 12 entries (12 files):
- filesForPlos/cuilog_presuicide.sas7bdat
- filesForPlos/curatedcuilist.sas7bdat
- filesForPlos/patid_fold1.sas7bdat
- filesForPlos/patid_fold2.sas7bdat
- filesForPlos/patid_fold3.sas7bdat
- filesForPlos/patid_fold4.sas7bdat
- filesForPlos/patid_fold5.sas7bdat
- filesForPlos/presuicideattempt_n.sas7bdat
- filesForPlos/presuicideattempt_y.sas7bdat
- filesForPlos/proc_R_v3.01.sas
- filesForPlos/readme.txt
- filesForPlos/suicidePlosCode.sas
