# Supplementary material for: Identification of suicidal behavior among psychiatrically hospitalized adolescents using natural language processing and machine learning of electronic health records
Source: PLoS One. 2019 Feb 19;14(2):e0211116. doi: 10.1371/journal.pone.0211116 (PMC6380543; doi:10.1371/journal.pone.0211116)
Supplement: S1 File — Zipped folder containing SAS data files that were created by the research team. These files were not constructed from patient data and are intended for demonstration of our methods. Files include CUI logs, 5 folds of example training data, a file containing data from a sample of “patients” who self-reported past year suicide attempt, a file containing data from a sample of “patients” who did not report a past year suicide attempt, the SAS code used for the analysis, and a modified version of %PROC_R (Wei, X. (2012). %PROC_R: A SAS Macro that Enables Native R Programming in the Base SAS Environment. Journal of Statistical Software, 46(Code Snippet 2), 1–13.), that calls R from SAS. (ZIP) [file pone.0211116.s004.zip › filesForPlos/proc_R_v3.01.sas]

 /***********************************************************************************************************************
 ***********A macro that execute R scipt in base SAS********************************************************************                     
 ** MACRO Version:  2.0                                                                                               **
 ** SAS Version:    9.1.3/9.2                                                                                         **
 ** R Version:      2.14.0                                                                                            **
 ** Date:           Nov 24, 2011                                                                                      **
 ** Author:         Xin Wei, Ph.D.                                                                                    **
 ** Affiliation:    Roche Pharmaceuticals, INC                                                                        **
	Ver 2.0 Author	Brian Mullin
	Ver 2.0 Affiliation: Cambridge Health Alliance
 ** Instruction:    This SAS macro enables native R language to be embedded in and executed along with a SAS program  **
 **                 in the Base SAS environment under Windows OS. This macro executes a user-defined R code in batch  **
 **                 mode by calling the unnamed pipe method within base SAS. The R textual and graphical output can be**
 **                 routed to the SAS output window and result viewer, respectively. Also, this macro automatically   **
 **                 converts data between SAS datasets and R data frames such that the data and results from each     **
 **                 statistical environment can be utilized by the other environment. The objective of this macro is  **
 **                 to leverage the strength of the R programming language within the SAS environment in a systematic **
 **                 manner. Moreover, this macro helps statistical programmers to learn a new statistical language    **
 **                 while staying in a familiar environment. The macro variables are described as follows:            **
 **      SAS2R      specifies the names of SAS datasets to be converted to R dataframe. Can be single file name or    **
 **                 multiple files whose names are separated by space.                                                **
					
					Dataset names should be one level names e.g myDataset NOT myLib.myDataset

					Also note, R names are case sensitive, So be sure that the case is correctly 
					specified.

 **      R2SAS      specifies the names of R dataframes to be converted to SAS datasets. Can be single file name or   **
 **                 multiple files whose names are separated by space.                                                **

					Dataset names should be one level names e.g myDataset NOT myLib.myDataset

					Also note, R names are case sensitive, So be sure that the case is correctly 
					specified.

 
		data		DataSet containing R code. Use of a dataset allows looping of macro, use of macro variables, 
					conditional execution of statement using %if, and other macro statements, none of which can be 
					done using cards/datalines. 

					Variable name of the variable containing the code is specified by parameter code.

					Added by Brian Mullin in ver 2.0


					Example:

							data rCode;

							* must set the length of the variable containing the code 
								or the length will be set to the length of the first 
								line and subsequent lines will be truncated, if they 
								exceed the length of the first line.
								;
							length code $ 500;


							 code = "	#load random forest library				"; output;
							 code = "	library(randomForest)					"; output;

							 code = "	#generate some data using R				"; output;
							 code = "	x <- matrix(runif(500), 100)			"; output;
							 code = "	y <- gl(2, 50)							"; output;

							 code = "	rf <-  randomForest(x, y, ntree=300)	"; output;

							 code = "	print(rf)								"; output;

							run;


		codeVariable
					Variable name of the variable containing the code is specified by parameter code. Default is code.
					Max length of a line of code is 500.

					Added by Brian Mullin in ver 2.0

		workLibrary path of the location to use for temporary files created by proc_R. Do not terminate the parameter
					with a \
					path cannot contain spaces.
					Added by Brian Mullin in ver 2.0
					e.g. workLibrary = c:\temp

     	rExe      The full path and file names of R executable file for the various R versions
					*C:\Progra~1\R\R-3.4.4\bin\R.exe;
					*C:\Progra~1\R\R-3.4.3\bin\R.exe;
					****for R-2.11.0, use: C:\Progra~1\R\R-2.11.0\bin\R.exe*****;
					****for R-2.12.0, use: C:\Progra~1\R\R-2.12.0\bin\R.exe*****;
					****for R-2.13.0, use: C:\Progra~1\R\R-2.13.0\bin\R.exe*****;
					****for R-2.14.0, use: C:\Progra~1\R\R-2.14.0\bin\R.exe*****;
					Added by Brian Mullin in ver 3.0
					e.g. workLibrary = c:\temp

		rProgram  	filename (NO PATH, NO FILE EXTENSION) of the R program that will be written to a text file.
					E.G. rprogram = myRpgm
					Filename cannot contain spaces.

					Added by Brian Mullin in ver 3.0
					e.g. workLibrary = c:\temp

		rowNames 	Valid values T|F|TRUE|FALSE
	
					for a data set being comverted from R to SAS via the 
					macro variabble R2SAS, Row names turns ON|OFF R's row names.
					Sometimes valuable information is contained by row names, and 
					you want to capture this information in SAS. 
					
					Added by Brian Mullin in ver 2.0


		Examples:

					Example1:	 
						%macro RCode 
										(
										PrintVariableImportance=
										,data = 
										);
													data rCode;

													* must set the length of the variable containing the code 
														or the length will be set to the length of the first 
														line and subsequent lines will be truncated, if they 
														exceed the length of the first line.
														;
													length code $ 500;


													 code = "	#load random forest library				"; output;
													 code = "	library(randomForest)					"; output;

													 code = "	#generate some data using R				"; output;
													 code = "	x <- matrix(runif(500), 100)			"; output;
													 code = "	y <- gl(2, 50)							"; output;

													 code = "	rf <-  randomForest(x, y, ntree=300)	"; output;

													 code = "	print(rf)								"; output;


													code = " 	png(""RandomForestsPlot_&data..png"")											"; output;
													code = " 	plot (rf)																				"; output;
													code = " 																							"; output;
												%if %upcase(&PrintVariableImportance) = YES %then %do;
													code = " 	# Variable Importance Plot																"; output;
													code = " 	png(""VarImpPlot_&data..png"")												"; output;
													code = " 	varImpPlot(rf,																			"; output;
													code = " 	           sort = T,																	"; output;
													code = " 	           main='Variable Importance',													"; output;
													code = " 	           n.var=30,																	"; output;
													code = " 	           type = 2)																	"; output;
													code = " 																							"; output;
													code = " 																							"; output;
													code = " 	# create dataframe of variable importance												"; output;
													code = " 	## Show 'importance' of variables: higher value mean more important:					"; output;
													code = " 	imp.rf<-importance(rf)																	"; output;
													code = " 	impVar_&data <-imp.rf[ order(-imp.rf[,1], imp.rf[,1]), ] 								"; output;
												%end;
													code = " 																							"; output;
													code = " 																							"; output;
													code = " 																							"; output;


													run;
						%mend;

								%RCode 
										(
										PrintVariableImportance= YES
										,data = xy
										);
								
													
									%proc_R 	( 
												 r2SAS = impVar_xy
												, data = rCode 
												, codevariable = code
												, rownames= T
												, rExe=%str(C:\Progra~1\R\R-3.4.4\bin\R.exe)
												, workLibrary = C:\data
												, rProgram = rf_xy
												);


	example 2:

*generate some data for random forest;
data dataForRandomForest;

		array independent {*} independent1-independent100;

		do rec = 1 to 10000;
				do i = 1 to dim (independent);
					independent{i} = rand('uniform');
				end;

				dependent = rand('uniform');

				output;
		end;


		run;

		


%macro RCode 
				(
				PrintVariableImportance=
				,data = 
				,ntree=
				,nodesize=
				,mtry= 
				);
							data rCode;

							* must set the length of the variable containing the code 
								or the length will be set to the length of the first 
								line and subsequent lines will be truncated, if they 
								exceed the length of the first line.
								;
							length code $ 500;


							 code = "	#load random forest library				"; output;
							 code = "	library(randomForest)					"; output;

							code = " 	rf<-randomForest(																		"; output;
							code = " 	  dependent  																			"; output;
							code = " 	  ~ .																					"; output;
							code = " 	  ,data = &data 																		"; output;
							code = " 	  ,ntree = &ntree																		"; output;
							code = " 	  ,mtry = &mtry	    																	"; output;
							%if &nodesize > %str() %then %do;													
							code = " 	  ,nodesize = &nodesize																	"; output;
							%end;
							code = " 	)																						"; output;
							code = "	print(rf)																				"; output;


							code = " 	png(""RandomForestsPlot_&data..png"")													"; output;
							code = " 	plot (rf)																				"; output;
							code = " 																							"; output;
						%if %upcase(&PrintVariableImportance) = YES %then %do;
							code = " 	# Variable Importance Plot																"; output;
							code = " 	png(""VarImpPlot_&data..png"")															"; output;
							code = " 	varImpPlot(rf,																			"; output;
							code = " 	           sort = T,																	"; output;
							code = " 	           main='Variable Importance',													"; output;
							code = " 	           n.var=30,																	"; output;
							code = " 	           type = 2)																	"; output;
							code = " 																							"; output;
							code = " 																							"; output;
							code = " 	# create dataframe of variable importance												"; output;
							code = " 	## Show 'importance' of variables: higher value mean more important:					"; output;
							code = " 	imp.rf<-importance(rf)																	"; output;
							code = " 	impVar_&data <-imp.rf[ order(-imp.rf[,1], imp.rf[,1]), ] 								"; output;
						%end;
							code = " 																							"; output;
							code = " 																							"; output;
							code = " 																							"; output;


							run;
%mend;

		%RCode 
				(
				PrintVariableImportance= YES
				,data = dataForRandomForest
				,ntree= 100
				,nodesize= 500
				,mtry= 33
				);
		
							
			%proc_R 	( 
						sas2R = dataForRandomForest
						, r2SAS = impVar_dataForRandomForest
						, data = rCode 
						, codevariable = code
						, rownames= T
						, rExe=%str(C:\Progra~1\R\R-3.4.4\bin\R.exe)
						, workLibrary = C:\data
						, rProgram = dataForRandomForest
						);								


Example 3:
* use datalines4;
* this example wont loop;
* determine if R is 64 bit;
* the max length of a line of code is 500 characters;


%proc_R 	( 
			 rExe=%str(C:\Progra~1\R\R-3.4.4\bin\R.exe)
			, workLibrary = C:\data
			, rProgram = isR64bit
			);
;;;;


datalines4;
	#determine whether R is 32 or 64 bit 
	# 8 is 64
	.Machine$sizeof.pointer
	Sys.getenv("R_ARCH")
	Sys.info()[["machine"]]
;;;;
run;
%quit;


 ***********************************************************************************************************************/


*options nomerror;
%macro proc_R	(
				SAS2R=
				, R2SAS=
				, workLibrary=c:\data
				, data=
				, codeVariable=code
				, rowNames=F
				, RExe=C:\Progra~1\R\R-3.4.4\bin\R.exe 
				, rProgram = 
				) 
				/minoperator;


%GLOBAL _SAS2R _R2SAS saswork r_code gRowNames gRexe;
%local i ;

%let _SAS2R=&SAS2R;
%let _R2SAS=&R2SAS;
%let gRexe = &rExe;
%let gRowNames = %upcase(&rowNames);
%let saswork =&workLibrary;


%* data _null_;
%*     call symput('r_code','r_code'||trim(left(scan(put(datetime(),best.),1,'.'))));
%*  run;

%if &rProgram <= %str() %then %let r_code = %sysfunc (cats(r_code, %sysfunc(floor(%sysfunc(datetime())))  ) );
%else %if &rProgram > %str() %then %do;
	%let r_code = &rProgram;
%end;


/* write r program from data to dataset Body_code 
	and output contents to the log
*/ 
%put r_code= &r_code;
/*erase body_code */
data body_code; run;
data body_code;
     /* file "&saswork\&r_code..r"; */
%if %str(&data) = %str() %then %do;
     infile datalines truncover;
     input @1 var1 $500.;
     put "infile:" _infile_;
	 put "var1:" var1;
%end;
%else %if %str(&data) > %str() %then %do;
	 set &data;
	 var1= &codeVariable ;
	 put var1 $500.;
	 run;

	 %quit (rpath=&gRexe);

%end;
%mend Proc_R;

%macro quit(rpath=&gRexe) / minoperator;
*C:\Progra~1\R\R-3.4.4\bin\R.exe;
*C:\Progra~1\R\R-3.4.3\bin\R.exe;
****for R-2.11.0, use: C:\Progra~1\R\R-2.11.0\bin\R.exe*****;
****for R-2.12.0, use: C:\Progra~1\R\R-2.12.0\bin\R.exe*****;
****for R-2.13.0, use: C:\Progra~1\R\R-2.13.0\bin\R.exe*****;
****for R-2.14.0, use: C:\Progra~1\R\R-2.14.0\bin\R.exe*****;

/*run statement to close r program if using cards / datalines */
run;

%local i ;


/* erase datasets */
data front_code after_code  r_code Rlog file; delete; run;


/*create macro variables containg paths */
data _null_;
	 call symput('sasdirec',"&saswork");
	 call symput('rdirec',trim(left(tranwrd("&saswork",'\','/'))));
	 call symput('rsaswork',trim(left(tranwrd("&saswork",'\','/'))));
run;	
 
*****determine if customer defined code produce fixed figure*****;
%let crfg=0;
%let userdefloc=0;
data _null_;
    set body_code;
	if index(lowcase(var1),'setwd') and 
       (index(lowcase(var1),'#')=0 or index(lowcase(var1),'#')> index(lowcase(var1),'setwd')) then do;
	   call symput('userdefloc','1');
       directory=scan(var1,2,'(');
	   directory=compress(directory,'"();');
	   directory=compress(directory,"'");
   	   call symput('rdirec',trim(left(directory)));
	   directory=tranwrd(directory,'/','\');
   	   call symput('sasdirec',trim(left(directory)));
	 end;
	 if index(lowcase(var1),'.gif') or index(lowcase(var1),'.jpeg') or index(lowcase(var1),'.jpg') 
        or index(lowcase(var1),'.png') or index(lowcase(var1),'.ps') then call symput('crfg','1');
run;
*******convert sas file to csv for R import******;
%let i=1;
%do %while(%scan(&_sas2R,&i,%str( )) ne);
    %let transfer=%scan(&_sas2R,&i,%str( ));
	%let i=%eval(&i+1); 
    proc export data=&transfer outfile="&sasdirec/&transfer..csv" replace; run;
%end;

****get current time before run batch R***;
data _null_;
    call symput('nowtime',trim(left(scan(put(datetime(),best.),1,'.'))));
run;
%put $$$$&nowtime;

data front_code;
     length var1 $1000;
	 format var1 $1000.;
	 %if &userdefloc=0 %then %do;
         var1='setwd("'||"&rsaswork"||'")'; output;
	 %end;
	 var1='library(grDevices)'; output;
	 %if &crfg=0 %then %do;
	     var1='png("'||"&rdirec/_&nowtime"||'.png")'; output;
	 %end;
	 ******prepare R code use dataframe to read in SAS dataset via CSV****;
	 %let i=1;
     %do %while(%scan(&_sas2r,&i,%str( )) ne);
     %let transfer=%scan(&_sas2r,&i,%str( ));
	 %let i=%eval(&i+1); 
          var1="&transfer"||"<- read.csv('"||"&rdirec/&transfer..csv"||"')";
	      output;
	 %end;
run;

data after_code;
     length var1 $1000;
	 format var1 $1000.;
	 ******prepare R code to output csv file for sas import****;
	 %let i=1;
     %do %while(%scan(&_R2SAS,&i,%str( )) ne);
     %let transfer=%scan(&_R2SAS,&i,%str( ));
	 %let i=%eval(&i+1); 
          var1="write.csv(&transfer,'"||"&transfer..csv"||"',row.names=&gRowNames)";
	      output;
	 %end;
 	 %if &crfg=0 %then %do;
	     var1='dev.off()'; output;
	 %end;
	 var1='q()'; output;
run;


*****update R code*****;
data r_code;
     set front_code body_code after_code;
run;
data _null_;
     file "&saswork/&r_code..r";
	 set r_code;
	 put var1;
run;


****get current time before run batch R***;
data _null_;
    call symput('beforetm',trim(left(put(datetime(),datetime19.))));
run;
%put $$$$&beforetm;

%let _saswork=%bquote("&rsaswork/&r_code..r");

%let _rdirec=%bquote("&rdirec/r_log_&r_code..txt");


%* filename proc_r pipe "&rpath CMD BATCH --vanilla --quiet
                    &_saswork  &_rdirec";

options xwait xsync; 
%SYSEXEC &rpath CMD BATCH --vanilla --quiet
                    &_saswork  &_rdirec;


****get current time after run batch R***;
data _null_;
    call symput('aftertm',trim(left(put(datetime(),datetime19.))));
run;
%put $$$$&aftertm;
run;

data rlog;
	  	infile "&rdirec/r_log_&r_code..txt" lrecl=32767 truncover;
   		input R_OUTPUT_LOG  $ 1-32767;
run;		


ods _all_ close;
ods listing;
 
title1 "R Log: r_log_&r_code..txt";
title2 "rProgram: &r_code..r";
title3 "&aftertm"; 

proc sql; 
select R_OUTPUT_LOG from rlog;


*****display R graphics*****;
%let _sasdirec=%bquote("&sasdirec");
FileName MyDir Pipe "dir &_sasdirec /a:-d";
data file;
  infile MyDir lrecl=300 truncover;
  input @1 file $100. @;
  format   file $100.;
  crtime=substr(file,1,20);
  if trim(left(scan(lowcase(file),-1,'.'))) in ('gif','png','jpeg','jpg','ps') then do;
     _crtime=input(crtime,mdyampm.);
	 temp=tranwrd(file,trim(left(crtime)),'*');
	 temp=scan(temp,1,'*');
	 filename=trim(left(scan(temp,2,' ')));
  end;
run;

proc sort data=file; by descending _crtime descending filename; 
      where trim(left(scan(lowcase(file),-1,'.'))) in ('gif','png','jpeg','ps', 'jpg'); 
run;
%* data _fgname_;
%*      set file;
%* 	 if _n_=1 then do;
%*         call symput('fgsw',put(input("&beforetm",datetime19.)<(input(crtime,mdyampm.)+60),best.));
%*         temp=tranwrd(file,trim(left(crtime)),'*');
%* 		temp2=scan(temp,1,'*');
%* 		fgname=scan(temp2,2,' ');
%* 		call symput('fgname',trim(left(fgname)));
%* 	 end;
%* run;


%global fgsw nGraphicsFiles;
%let fgsw =0;
data _fgname_;
    set file;


	validDtOnGrphicsFile = ( input("&beforetm",datetime19.)  <   (  input(crtime,mdyampm.)   +60)  );
	if validDtOnGrphicsFile ;

    call symput('fgsw',validDtOnGrphicsFile);


    temp=tranwrd(file,trim(left(crtime)),'*');
	temp2=scan(temp,1,'*');
	fgname=scan(temp2,2,' ');


	call symput(compress('fgname' || _n_) ,trim(left(fgname)));
	call symput("nGraphicsFiles", _n_);
	
run;

%put _all_;

%if &fgsw=1 %then %do;
				
				title1 "rProgram: &r_code..r";
				title2 "R Log: r_log_&r_code..txt";
				title3 "&aftertm"; 

				ODS ESCAPECHAR='^';
				ods _all_ close;
				ODS HTML FILE="&sasdirec\rhtml_&nowtime..html" STYLE=minimal
				GPATH="&sasdirec\" GTITLE GFOOTNOTE;
				ods listing close;
				%* %global inhtml;
				DATA _NULL_;
				FILE PRINT;
		%* loop through graphics files and write them to the html file;
		%do fg_i = 1 %to &nGraphicsFiles;
			%put fgname_&nGraphicsFiles =&&fgname&fg_i;
			%let inhtml=%bquote("&sasdirec\&&fgname&fg_i");
				PUT "<IMG SRC=&inhtml BORDER='0'>";
		%end;
				RUN;


				ods html close;
				ods listing;
%end;
*******convert csv file from R to SAS file******;
%let i=1;
%do %while(%scan(&_R2SAS,&i,%str( )) ne);
    %let transfer=%scan(&_R2SAS,&i,%str( ));

	%let i=%eval(&i+1); 
	
	
	%if &gRowNames in T TRUE %then %do;
		data tmp;
			infile "&sasdirec/&transfer..csv" truncover;

			input ; 

			if _n_ = 1 then do;
				_infile_ = tranwrd(_infile_,'"",','"RowNames",');
			end;

			file "&sasdirec/&transfer..out" ;
			put _infile_;
			run;

	    proc import datafile="&sasdirec/&transfer..out" out=&transfer replace dbms=csv; guessingrows=1000; run;
	%end;

	%else %if &gRowNames in F FALSE %then %do;
    	proc import datafile="&sasdirec/&transfer..csv" out=&transfer replace; guessingrows=1000; run;
	%end;
%end;

title;
ods html;
*options notes;
%mend;
