# Supplementary material for: Identification of suicidal behavior among psychiatrically hospitalized adolescents using natural language processing and machine learning of electronic health records
Source: PLoS One. 2019 Feb 19;14(2):e0211116. doi: 10.1371/journal.pone.0211116 (PMC6380543; doi:10.1371/journal.pone.0211116)
Supplement: S1 File — Zipped folder containing SAS data files that were created by the research team. These files were not constructed from patient data and are intended for demonstration of our methods. Files include CUI logs, 5 folds of example training data, a file containing data from a sample of “patients” who self-reported past year suicide attempt, a file containing data from a sample of “patients” who did not report a past year suicide attempt, the SAS code used for the analysis, and a modified version of %PROC_R (Wei, X. (2012). %PROC_R: A SAS Macro that Enables Native R Programming in the Base SAS Environment. Journal of Statistical Software, 46(Code Snippet 2), 1–13.), that calls R from SAS. (ZIP) [file pone.0211116.s004.zip › filesForPlos/readme.txt]

	Readme.txt
	code for PlOS One.
	These files were not constructed from patient data and are only
	intended for demonstration of our methods. Files include CUI logs,
	5 folds of example training data, a file containing data from
	a sample of “patients” who self-reported past year suicide attempt,
	a file containing data from a sample of “patients” who did not
	report a past year suicide attempt, the SAS code used for the analysis,
	and a modified version of %PROC_R (Wei, X. (2012).
	%PROC_R: A SAS Macro that Enables Native R Programming in the Base SAS
	Environment. Journal of Statistical Software, 46(Code Snippet 2), 1 - 13.),
	that calls R from SAS.
	Instructions:
	copy patid_fold1-patid_fold5 to the fivefold libname
	change drive w:\ to your drive
	note libnames resample and fivefold cannot refer to the same folder
	Note data files are merely representational and do not reflect the distributions in
	the actual data.
	For the sake of processing speed, the number of trees generated by random forests has been set to 1.
	You can change this with the ntrees = macro variables.
	change the macro parameter rExe=%str(C:\Progra~1\R\R-3.4.4\bin\R.exe) to the path of your R.exe
