# Supplementary material for: Identification of suicidal behavior among psychiatrically hospitalized adolescents using natural language processing and machine learning of electronic health records
Source: PLoS One. 2019 Feb 19;14(2):e0211116. doi: 10.1371/journal.pone.0211116 (PMC6380543; doi:10.1371/journal.pone.0211116)
Supplement: S1 File — Zipped folder containing SAS data files that were created by the research team. These files were not constructed from patient data and are intended for demonstration of our methods. Files include CUI logs, 5 folds of example training data, a file containing data from a sample of “patients” who self-reported past year suicide attempt, a file containing data from a sample of “patients” who did not report a past year suicide attempt, the SAS code used for the analysis, and a modified version of %PROC_R (Wei, X. (2012). %PROC_R: A SAS Macro that Enables Native R Programming in the Base SAS Environment. Journal of Statistical Software, 46(Code Snippet 2), 1–13.), that calls R from SAS. (ZIP) [file pone.0211116.s004.zip › filesForPlos/suicidePlosCode.sas]

* /*; * */; *); *'; *";  %mend;%mend;%mend; quit; run;
options mprint fullstimer nofmterr minoperator compress=yes source2 obs=max MSGLEVEL=I;

/*
 	code for Plos.

	copy patid_fold1-patid_fold5 to the fivefold libname 

	change drive w:\ to your drive

	note libnames resample and fivefold cannot refer to the same folder

	Note data files are merely representational and do not reflect the distributions in 
	the actual data.

	For the sake of processing speed, the number of trees generated by random forests has been set to 1.
	You can change this with the ntrees = macro variables.

	change the macro parameter rExe=%str(C:\Progra~1\R\R-3.4.4\bin\R.exe) to the path of your R.exe

*/


libname resample 'W:\AnalystNew\Projects\EMR_CHA\Brian\NickCarsonSuicide\Dec2018__5foldCrossValidation_wValidationData\PlosExampleData';
libname fiveFold 'W:\AnalystNew\Projects\EMR_CHA\Brian\NickCarsonSuicide\Dec2018__5foldCrossValidation_wValidationData\PlosExampleData\5foldCrossValidation';


%macro columnList (	data = , 
					libname= , 
					out = columnlist, 
					noprint = NO, 
					orderBy = varnum
					);

		%local ds lib;

		%deletedataset (data = &out)

		
		%if %sysfunc (find (&data, .))>0 %then %do;
			%let lib= %sysfunc (scan(&data ,1, .));
			%let ds = %sysfunc (scan(&data , 2, .));
		%end;
		%else %do;
			%let lib= work;
			%if &libname > %str() %then %let lib= &libname;

			%let ds = &data;
		%end;
			
		proc sql;
		create table &out as 
		select 
				*
				,max(varnum) as nVars
		from
				sashelp.vcolumn 
									where 	
											memname = %upcase("&ds")
											and 
											libname = %upcase("&lib")
		order by 
				&orderBy 
									;;;;
	%if %upcase(&noprint)  = NO	%then %do;		
		data _Null_;
				set 
					&out 
				;

		put name ;
		run;
	%end;
%mend;


%macro subsetVar (data= ,   out = ,selectNVars=, keep=, drop = );

	%deleteDataset (data = columnList);
	%deleteDataset (data = &out);

	%columnList (data = &data ,out = columnList, noprint = YES);

	proc sql print;
	select distinct nvars into: nvarsInData from columnList;

	%do L = 1 %to (&nvarsInData + &selectNVars) %by &selectNVars;
		%if &L > &nvarsInData %then %do;
			%let LEnd = &L;
			%let L= &nvarsInData ;
		%end;

		proc sql noprint;
		select name into:name_&L from columnList where varnum= &L;

		%if &L  > 1 %then %do;

				%if &L NE &nvarsInData %then %let LMinusSelectNVars=%eval(&L -&selectNVars);
				%else %if &L= &nvarsInData %then %let LMinusSelectNVars=%eval(&LEnd -&selectNVars);

				%let keepVars = &&name_&LMinusSelectNVars -- &name_&L ;
				
				data &out._&L;
					set &data (keep = &keep &keepVars  );

					drop &drop;

				run;
		%end;

		%if &L= &nvarsInData %then %let L = %eval(&nvarsInData + &selectNVars);

		%if &L= &nvarsInData %then %goto exitLoop;

	%end;
		
	%exitLoop: ;


%mend;


%macro subsetVar_v2 (data= ,   out = ,selectNVars=, keep=, drop = );


	%deleteDataset (data = columnList);
	%deleteDataset (data = &out);

	%columnList (data = &data ,out = columnList, noprint = YES);

	%local L LEnd;

	%if &drop > %str() %then %let drop = drop &drop;
	 

	proc sql print;
	select distinct nvars into: nvarsInData from columnList;

	
	
	%do L = 1 %to (&nvarsInData + &selectNVars) %by &selectNVars;
		%let LEnd = %str();
		%if &L > &nvarsInData %then %do;
			%let LEnd = &L;
			%let L= &nvarsInData ;
		%end;

		proc sql noprint;
		select name into:name_&L from columnList where varnum= &L;

		%if &L  > 1 %then %do;

				%if &L NE &nvarsInData %then %let LMinusSelectNVars=%eval(&L -&selectNVars);
				%else %if &L= &nvarsInData %then %let LMinusSelectNVars=%eval(&LEnd -&selectNVars);

				%let keepVars = &&name_&LMinusSelectNVars -- &name_&L ;
				
				%if %eval (&LEnd <= &L) %then %do;
					data &out._&L;
				%end;
				%else %if (&LEnd > &L) %then %do;
					data &out._&LEnd;
				%end;
						set &data (keep = &keep &keepVars  );;

						&drop;

					run;
		%end;

		%if &L= &nvarsInData %then %let L = %eval(&nvarsInData + &selectNVars);

		%if &L= &nvarsInData %then %goto exitLoop;

	%end;
		
	%exitLoop: ;


%mend;

/************************************************************************************************************

data = dataset 

by = by variables in a proc transpose. this is probably the person_id variable.

var = the nominal variable containg the values to turn into dummy variables.

outType = DUMMY | FREQ | LOGFREQ 

		DUMMY creates simple dummy variables with values of 0 or 1

		FREQ creates variables containing frequency counts of VAR

		LOGFREQ creates natural log(variables containing frequency counts of VAR)

example:
%dummyVars2 
		(data = descending3 (where=(cui> ' ' ))

		,by = file
		,var = CUI
		,out = patIdDummyVariables0
		,idLabel = description
		,outtype=FREQ
		,prefix =X
		);


****************************************************************************************************************/


%macro dummyVars2
		(data = 

		,by = 
		,var = 
		,out = 
		,prefix=
		,outType = DUMMY
		,idLabel = 
		);
%deleteDataset (data=_temp1_);

proc sql noprint;
		create table _temp1_ as 


				select 
						cartesian.&by
						,cartesian.&var
						,cartesian.label
				%if &outType = DUMMY %then %do;
						,case
							when freq._freq_ > .z then 1
							else 0 
						end as _&var._
				%end;

				%if %upcase(&outType) =FREQ %then %do;
						,case
							when freq._freq_ > .z then freq._freq_ 
							else 0 
						end as _&var._
				%end;

				%if %upcase(&outType) =LOGFREQ %then %do;
						,case
							when freq._freq_ > .z then log(freq._freq_)
							else 0 
						end as _&var._
				%end;


				from 
				
						(
						select 
								&by
								,&var
								,label
						from 			
								(
								select 
										&var 
									%if &idLabel> ' ' %then %do;
										,max(&idLabel) as label
									%end;
									%else %do;
										 ,' ' as label
									%end;
										,count(*) as fq
								from 
										&data
								group by 
										&var 
								)
								,
								(select distinct &by from &data)
						) as cartesian

				left join
						(
						select 
								&by
								,&var
								,count(*) as _freq_
						from 
								&data as data
						group by 
								&by
								,&var
						) as freq
				on
						freq.&by = cartesian.&by
						and
						freq.&var = cartesian.&var
				;


quit;
		 proc transpose data = _temp1_  out = &out prefix=&prefix._;
		 			by &by;
					Id &var;
					var _&var._;
					idlabel label;
		run;

%mend;


%macro deleteDataset (data=, library= );

	%if library > %str() %then %Let lib=library;

	%if %sysfunc (find (&data, .))>0 %then %do;
		%let lib= %sysfunc (scan(&data ,1, .));
		%let ds = %sysfunc (scan(&data , 2, .));
	%end;
	%else %do;
		%let lib= work;
		%let ds = &data;
	%end;
		

%if %sysfunc(exist(&data)) %then %do;
      proc datasets  library = &lib nolist;
			delete &ds;
			run;
      run;
 %end;

%mend;


/******************************************
	create the R code for the model statement

	source = SASHELP | IMPVAR

	nvars= # of variables you want in the model 
			statement. Most useful for 
			source = IMPVAR, because you can 
			include only the top X variables.

********************************************/
%macro modelVars (data = , out = , source = , nvars= );

		%global modelVar;
		%let modelVar = ;
		
		%deleteDataset (data= _tmp1_);
		%deleteDataset (data= _tmp2_);
		%deleteDataset (data= &out);

	%if %upcase(&source) = SASHELP %then %do;
		data _tmp1_;
			set &data ;
			if _n_ = 1 then do ;
				output;
				stop;
			end;
		run;
		

		proc sql;
		create table _tmp2_ as 
		select name from sashelp.vcolumn
		where memName = ("_TMP1_") and libname = ("WORK");
	%end;
	%else %if %upcase(&source) = IMPVAR %then %do;
		data _tmp2_;
			 set &data ;
			 rec=_n_;
		run;
	%end;


		data &out;
			set _tmp2_;
			

			if _n_ = 1 then code = name;
			else code = cats("+", name);

		%if %upcase(&nvars) > %str() %then %do;
			if _n_ <= &nvars;
		%end;

			run;

		run;
%mend;


/******************************************
	create dataset which is a random 
	sample of pat_id from a source dataset

	create a new variable train if 
	_n_ <= to N * &trainAsPercentN

********************************************/

%macro randomTrainFreshSample(data = , out = , trainAsPercentN= , seed=);

%deleteDataset (data= _RandomOrderPatId_  );

proc sql;
create table _RandomOrderPatId_  as 
select 
		ranuni(&seed) as randomSortOrder 		
		,pat_id
		,count(*) as N
		,calculated N * (&trainAsPercentN) as percentN
from 
		(select distinct pat_id from &data)
order by
		calculated randomSortOrder
		;;;;

data &out;
	set _RandomOrderPatId_; by randomSortOrder;
	
	train =(_n_ <= percentN);

	run;

%mend;


/*
* create X datasets:folds = , for x fold cross validation 
*/
%macro xFoldDatasets (data= , out = , folds = , seed=, idVar=);

		%deleteDataset (data= _RandomOrderPatId_  );

		proc sql noprint stimer;
		create table _RandomOrderPatId_  as 
		select 
				ranuni(&seed) as randomSortOrder 		
				,&idVar
				,count(*) as N
				,count(*) / &folds as nPerFold
		from 
				(select distinct &idVar from &data)
		order by
				calculated randomSortOrder
				;;;;

		select distinct nPerFold into: nPerFold from _RandomOrderPatId_ ;


		%do fold = 1 %to &folds;
				data &out.&fold;
					set _RandomOrderPatId_ ;
					n= _n_;
					if  (&fold-1) < _n_/&nPerFold <= &fold then output;
				run;
		%end;

%mend;


/*********************************************************************************************************

		removes cuis that are not in the training dataset

						cuiLogData = dataset containing invenio log of CUIs by pat_id 
						,trainFreshPatIdData = dataset containing listing of pat_id by train fresh
						,out=  output dataset 
						,cuiFreqOfPatients= required # of patients that must have CUI.


***********************************************************************************************************/

%macro 
CuiInTrainAndFqOfPatinetsWCui 	(
						cuiLogData = 
						,trainPatIdData = 
						,out=  
						,cuiFreqOfPatients= 
						);

proc sql;
create table &out as 
select 
		cui.* 
from 
		&cuiLogData  as cui
inner join
		(
		select 
				cui 
				,count(*) as fq
		from
				(	
				select 
						distinct				
						cui 
						,cuiL.pat_id
				from 
						&cuiLogData as cuiL 
				inner join
						&trainPatIdData as t
				on
						cuiL.pat_id = t.pat_id
				) as trainCui
		group by
				cui 
		having 
				count(*) >= &cuiFreqOfPatients
		) as freq

on
		freq.cui = cui.cui
		;;;;;

%mend;


%macro getImpVarLabels	(
						data = 
						, out = 
						, labelDataNoLibname= 
						, labelLibname= 
						, outfile =  
						);
proc sql;
create table &out as 
select 
	i.rownames as var
	,v.name 
	,i.x as weight
	,v.label
from 
	&data as i
left join
	sashelp.vcolumn as v
on 
	upcase(i.rownames) =upcase(v.name)
	and
	libname = upcase ("&labelLibname")
	and 
	memname =upcase("&labelDataNoLibname")
order by
	weight desc
	;


proc export data = &out outfile = &outfile dbms=xlsx replace; 
run;

%mend;


%macro calcPredict(predictData= 
					,rawData= 
					,out = 
					,outPredictPatId = _PredictPatId_
					,tabulateOut = 
					,OutExcelFile= 
					);

		%macro cutoff ( cutoff = );
				%let cutoffVar = %sysfunc(compress(&cutoff,'.'));
				,case 
						when calculated predictMean >= &cutoff  then 'Y'
						else 'N'
				 end as predict_&cutoffVar
		%mend;

		%deleteDataset (data= _predictTemp_ );
		%deleteDataset (data= _rawTemp_ );

		data _predictTemp_ ;
				rec=_n_;
				set &predictData ;
		run;


		data _rawTemp_;
				rec=_n_;
				set &rawData;
		run;

		proc sql; 
		create table &outPredictPatId as 
		select 
				pat_id 
				, attemptedSuicideInPastYear
				, p.x as predict 
				,(predict = 'Y') as predictBin
				,r.*

		from 
				_rawTemp_  as r
		left join
				_predictTemp_ as p
		on 
				r.rec = p.rec
		;;;;


		proc freq data = &outPredictPatId ;
			table attemptedSuicideInPastYear * predict ;
			title "data = &predictData";
		run;
		title ' ';

		*  predict an individual s predicted suicide attempt at each possible cutoff;
		proc sql; 
		create table &out as 
		select 
				pat_id 
				,attemptedSuicideInPastYear
				,mean (predictBin) as predictMean
				%cutoff ( cutoff = 0)
				%cutoff ( cutoff = .10)
				%cutoff ( cutoff = .20)
				%cutoff ( cutoff = .30)
				%cutoff ( cutoff = .40)
				%cutoff ( cutoff = .50)
				%cutoff ( cutoff = .60)
				%cutoff ( cutoff = .70)
				%cutoff ( cutoff = .80)
				%cutoff ( cutoff = .90)
				%cutoff ( cutoff = 1)
		from 
				&outPredictPatId
		group by 
				pat_id 
				,attemptedSuicideInPastYear
		order by 
				attemptedSuicideInPastYear
				,calculated predictMean
		;;;;


		proc format;
			value $suicide
				'Y' = 'Y'
				'N' = 'N'
				;;;;


		ods _all_ close;
		ods excel file = &OutExcelFile options (embedded_titles='yes');
			proc tabulate data = &out out = &tabulateOut;
				class  attemptedSuicideInPastYear predict_0 -- predict_1 /preloadfmt ;
				format attemptedSuicideInPastYear  predict_0 -- predict_1 $suicide. ;

				table (predict_0 -- predict_1), attemptedSuicideInPastYear  *(n= ' ' rowpctn= 'Row %') /printmiss;

				title1 "data = &predictData";
				run;
				title;
		ods excel close;
		ods html;

%mend;


%macro SuicideSampleI(i=, seed = , trainPatIdData = , validationPatIdData = );


%deleteDataset (data=trainFreshPatId_&i ,library = resample);
%deleteDataset (data=cuiLog_preSuicide_trainCuis_&i);
%deleteDataset (data=patIdDummyVariables0);
%deleteDataset (data=suicideResampleFinal_&i ,library = resample);
%deleteDataset (data=suicideTrain_&i,library = resample );
%deleteDataset (data=suicideFresh_&i,library = resample );


/* remove cuis not in training data; */
%CuiInTrainAndFqOfPatinetsWCui(cuiLogData = resample.cuiLog_preSuicide
								,trainPatIdData = &trainPatIdData
								,out = cuiLog_preSuicide_trainCuis_&i
								,cuiFreqOfPatients= 4

								);


/* transpose CUIs from dataset descending2 */
%dummyVars2 
		(data = cuiLog_preSuicide_trainCuis_&i (where=(cui> ' ' ))

		,by = file
		,var = cui
		,out = patIdDummyVariables0
		,outtype=DUMMY
		,idLabel=description
		,prefix =X
		);


proc sql;
create table resample.suicideResampleFinal_&i as
select
	d0.pat_id
	,(t.pat_id> ' ') as train 
	,(v.pat_id> ' ') as validation
	,suicideAttempt
	,case 
		when compress(suicideAttempt) in ('a') then 'N'
		when compress(suicideAttempt) in ('b','c','d','e') 	then 'Y'
	end as attemptedSuicideInPastYear 	
	,d0.*
from
		(
		select  
			scan (file,1, '.-' ) as pat_id
			,input(scan(file, 2, '.-'),best.) as PAT_ENC_CSN_ID
			,scan(file, 3, '.-') as note_id
			,input(scan(file, 4, '.-'),best.) as NOTE_CSN_ID
			,input(scan(file, 5, '.-'),best.) as LINE
			,*
		from 
			patIdDummyVariables0  
		) as d0
left join
		&trainPatIdData as t
on 
		d0.pat_id = t.pat_id
left join
		&validationPatIdData as v
on 
		d0.pat_id = v.pat_id
left join
		(select * from resample.PRESUICIDEATTEMPT_N
		UNION ALL
		select * from resample.PRESUICIDEATTEMPT_y
		) as log
on
		d0.pat_id = log.pat_id
		and
		d0.PAT_ENC_CSN_ID = log.PAT_ENC_CSN_ID
		and
		d0.note_id = log.note_id
		and
		d0.NOTE_CSN_ID = log.NOTE_CSN_ID
		and
		d0.LINE = log.LINE
where
		calculated train >=1 
		or
		calculated validation >=1 
order by
		calculated train
		,d0.pat_id 
		,d0.PAT_ENC_CSN_ID 
		,d0.note_id 
		,d0.NOTE_CSN_ID 
		,d0.LINE 
	;


data resample.suicideTrain_&i ;
	set resample.suicideResampleFinal_&i (where = (train = 1));
	 
	run;

data resample.suicideFresh_&i ;
	set resample.suicideResampleFinal_&i (where = (train = 0));
	
	run;

%mend;
 


%macro curatedModelVar 		(curatedCuiData= 
							,trainDataNoLibname= 
							,trainDataLibname= 
							,out = 
							);

	%deleteDataset (data = _tmp_);
	%deleteDataset (data = &out);

	proc sql;
	create table &out as 
	select 
			cats("+ X_", cui) as code
			,cuiDescription as label
	from &curatedcuiData
	where cats('X_' , upcase (cui))  in 
				(select upcase(name) from  sashelp.vcolumn 
				where memname = upcase ("&trainDataNoLibname") and libname = upcase("&trainDataLibname")
				);

%mend;


%macro codeA (i =, data_i = );
%deleteDataset (data=codeA);
data codeA;
length code $ 500;
code = " 	library(randomForest)	"; output;
code = " 		"; output;
code = " 		"; output;
code = " 	set.seed(4102017)	"; output;
code = " 		"; output;
code = " 		"; output;
code = " 	#print datetime	"; output;
code = " 	## print with possibly greater accuracy:	"; output;
code = " 	op <- options(digits.secs = 6)	"; output;
code = " 	print(Sys.time())	"; output;
code = " 	timeStart<-Sys.time()	"; output;
code = " 		"; output;
code = " 		"; output;
code = " 		"; output;
code = " 	suicideRandomForests<-randomForest(														"; output;
code = " 	  attemptedSuicideInPastYear 															"; output;
code = " 	  ~ 																					"; output;
run;
%mend;

%macro codeB (i = ,data_i = , mtry = , nodesize=, ntree=300 , suicidePath = , trainData =, freshData=);
%deleteDataset (data=codeB);
data codeB;
length code $ 500;
code = " 	  ,data = &trainData																	"; output;
code = " 	  ,ntree = &ntree																		"; output;
code = " 	  ,mtry = &mtry 																		"; output;
%if &nodesize > %str() %then %do;
	code = " 	  ,nodesize = &nodesize																"; output;
%end;
code = " 	)																						"; output;
code = " 																							"; output;
code = " 																							"; output;
code = " 	png(""&suicidePath/suicideTreeSize_&i..png"")											"; output;
code = " 	suicideTreeSize<-hist(treesize(suicideRandomForests))									"; output;
code = " 	print (suicideTreeSize)																	"; output;
code = " 																							"; output;
code = " 	#write time to timeEnd																	"; output;
code = " 	timeEnd<-Sys.time()																		"; output;
code = " 																							"; output;
code = " 	#calculate difference in time between start and end of randomForest						"; output;
code = " 	difftime(timeStart, timeEnd, 															"; output;
code = " 	         units = c('auto', 'secs', 'mins', 'hours',										"; output;
code = " 	                   'days', 'weeks'))													"; output;
code = " 																							"; output;
code = " 																							"; output;
code = " 																							"; output;
code = " 																							"; output;
code = " 																							"; output;
code = " 	#save  data frames																		"; output;
code = " 	save(&trainData,file = ""&suicidePath/&trainData..RData"")								"; output;
code = " 	saveRDS(&trainData,file = ""&suicidePath/&trainData..rds"")								"; output;
code = " 	save(&freshData,file = ""&suicidePath/&freshData..RData"")								"; output;
code = " 	saveRDS(&freshData,file = ""&suicidePath/&freshData..rds"")								"; output;
code = " 	save(suicideRandomForests,file = ""&suicidePath/suicideRandomForests_&i..RData"")		"; output;
code = " 	saveRDS(suicideRandomForests,file = ""&suicidePath/suicideRandomForests_&i..rds"")		"; output;
code = " 																							"; output;
code = " 	#save workspace 																		"; output;
code = " 	save.image(""&suicidePath/suicideRandomForestsRImage_&i..RData"")						"; output;

code = " 	print(suicideRandomForests)	"; output;


code = " 		"; output;
code = " 	png(""&suicidePath/suicideRandomForestsPlot_&i..png"")	"; output;
code = " 	plot (suicideRandomForests)	"; output;
code = " 		"; output;
code = " 	# Variable Importance Plot	"; output;
code = " 	png(""&suicidePath/suicide_VarImpPlot_&i..png"")	"; output;
code = " 	varImpPlot(suicideRandomForests,	"; output;
code = " 	           sort = T,	"; output;
code = " 	           main='Variable Importance',	"; output;
code = " 	           n.var=30,	"; output;
code = " 	           type = 2)	"; output;


code = " 		"; output;
code = " 		"; output;
code = " 	## Show 'importance' of variables: higher value mean more important:											"; output;
code = " 	imp.rf<-importance(suicideRandomForests)																		"; output;
code = " 	impVar_&i<-imp.rf[ order(-imp.rf[,1], imp.rf[,1]), ] 															"; output;
code = " 		"; output;
code = " 		"; output;
code = " 		"; output;


code = " 	#predict outcomes on Fresh Data	"; output;
code = " 	suicidePredict_Fresh_&i<-predict(suicideRandomForests, &freshData)												"; output;
code = " 																													"; output;
code = " 																													"; output;
code = " 																													"; output;
code = " 	#predict outcomes on training Data																				"; output;
code = " 	suicidePredict_Train_&i<-predict(suicideRandomForests, &trainData)												"; output;

run;

%mend;


%macro codeBuildTrainAllVars (i = , mtry = , nodesize=, ntree=300, trainData =, codeOut = , impVarOut=);
%deleteDataset (data=codeModelAllVars);
data &codeOut;
length code $ 500;
code = " 	  ,data = &trainData 	 																"; output;
code = " 	  ,ntree = &ntree																		"; output;
code = " 	  ,mtry = &mtry 																		"; output;
%if &nodesize > %str() %then %do;
	code = " 	  ,nodesize = &nodesize																"; output;
%end;
code = " 	)																						"; output;
code = " 																							"; output;
code = " 																							"; output;
code = " 	png(""c:/temp/PlosExampleData/suicideTreeSize_&i..png"")	"; output;
code = " 	suicideTreeSize<-hist(treesize(suicideRandomForests))									"; output;
code = " 	print (suicideTreeSize)																	"; output;
code = " 																							"; output;
code = " 	#write time to timeEnd																	"; output;
code = " 	timeEnd<-Sys.time()																		"; output;
code = " 																							"; output;
code = " 	#calculate difference in time between start and end of randomForest						"; output;
code = " 	difftime(timeStart, timeEnd, 															"; output;
code = " 	         units = c('auto', 'secs', 'mins', 'hours',										"; output;
code = " 	                   'days', 'weeks'))													"; output;
code = " 																							"; output;
code = " 																							"; output;
code = " 																							"; output;
code = " 																							"; output;
code = " 																							"; output;
code = " 	print(suicideRandomForests)																"; output;
code = " 																							"; output;
code = " 	png(""c:/temp/PlosExampleData/suicideRandomForestsPlot_&i..png"")										"; output;
code = " 	plot (suicideRandomForests)																"; output;
code = " 																							"; output;
code = " 	## Show 'importance' of variables: higher value mean more important:					"; output;
code = " 	#round(importance(suicideRandomForests), 2)												"; output;
code = " 	imp.rf<-importance(suicideRandomForests)												"; output;
code = " 	impVar&subset._&L<-imp.rf[ order(-imp.rf[,1], imp.rf[,1]), ] 									"; output;
code = " 	#write.csv(impVar_&i,'impVarRowNames_1.csv',row.names=T) 								"; output;
code = " 																							"; output;
code = " 																							"; output;
code = " 																							"; output;
run;

%mend;
 


%macro LoopRandomForests (LoopTo = , nTree=, suicidePath=, folds = );


		proc printto log='c:\temp\PlosExampleData\suicide.log' new;
		run;

		%include "W:\AnalystNew\Projects\EMR_CHA\Brian\sasMacros\proc_R_v3.01.sas";
		%include 'W:\AnalystNew\Projects\EMR_CHA\Brian\sasMacros\subsetVar.sas';

		data testingPatId;
			set 
					fiveFold.Patid_fold2 
					;
			run;

		
		data fiveFoldCrossValidationPatId;
			set 
					fiveFold.Patid_fold1 
					fiveFold.Patid_fold3 
					fiveFold.Patid_fold4 
					fiveFold.Patid_fold5 
					;
			run;

		*create datasets of PatIds for each fold;
		%xFoldDatasets (data = fiveFoldCrossValidationPatId, out = resample.PatId_fold, folds = 5,seed=1, idVar = pat_Id);


%do L = 1 %to &LoopTo;
 
				%local m;				
				/* divide data into &LoopTo cross validation datasets */
				%* create training data dataset;
				data trainingPatId_&L;
					set 
						%do m = 1 %to &LoopTo;
							%if &m ne &L %then %do;
								resample.PatId_fold&m
							%end;
						%end;
						;
					run;

				data validationPatId_&L;
					set 
						resample.PatId_fold&L;
				run;

		%* %let i = &L;


		/* 
			2) Create train and fresh
			3) keep only variables in Train with >= 4 pat_id
		*/
		%SuicideSampleI(i=&L, seed = &L, trainPatIdData = trainingPatId_&L, validationPatIdData = validationPatId_&L);

 

		/* subset dataset into 2500 cuis */
	 %subsetVar_v2 (
							data= resample.suicideTrain_&L 
							,out = suicideTrainSubset_&L 
							,selectNVars= 2500
							,drop = 
									pat_id
	                                train
									
	                                suicideAttempt
	                                PAT_ENC_CSN_ID
	                                note_id
	                                NOTE_CSN_ID
	                                LINE
	                                file
	                                _NAME_
							,keep = attemptedSuicideInPastYear
					);
				run;


	%macro getVarImpOfAllVars (subset = , L=);

					
					/* 	create dataset with the code for the independent model variables (CUIs).
						This is a subset of 4000+ CUIs.
						This goes into the CodeXXXX_&L  dataset
					*/
					%modelVars (data = suicideTrainSubset_&L._&subset (drop = attemptedSuicideInPastYear)
								, out = modelVar&subset._&L
								, source = sashelp
								);

					/* create dataset containing R Code for use in macro proc_R */
					%codeA (i = &L, data_i= &L);

					%codeBuildTrainAllVars (i = &L, mtry = 666, ntree=&nTree, trainData = suicideTrainSubset_&L._&subset, codeOut = codeBuildTrainAllVars , impVarOut= impVar&subset._&L);

					data code&subset._&L;
						set codeA modelVar&subset._&L codeBuildTrainAllVars;
						run;

					/* Run R Script contained in dataset Code_&L */
					%proc_R(
							SAS2R=suicideTrainSubset_&L._&subset
							,R2SAS=impVar&subset._&L 
							, data = code&subset._&L
							, codevariable = code
							, workLibrary =c:\temp\PlosExampleData
							, rowNames = T 
							);

					%let i = &L;
		%mend;


		%getVarImpOfAllVars (subset = 2501 , L=&L);
		%getVarImpOfAllVars (subset = 5001 , L=&L);


		/* combine variable inportance, sort by importance, get to 50 vars */
		data varImp&L;
				set impVar2501_&L impVar5001_&L ;
		run;
		proc sort data = varImp&L ; by descending x; run;
		
		data top50Cuis_&L;
			set varImp&L;
			if _n_ <= 50;
			code = cats('+',rowNames);
		run;


		/***********************************************************************************
			start building curated CUI model with top 50 variables from 4000 variable model

		************************************************************************************/

		%let i=3;
		%let data_i = &L;
	

		/*	get curated variables in train dataset*/
		%curatedModelVar 	(
							curatedCuiData= resample.curatedCuiList
							,trainDataNoLibname= suicideResampleFinal_&L 
							,trainDataLibname= resample
							,out = curatedModelVar&L
							);

		/* create train dataset as subset of vars, so dataset can be passed to R 
			1) get all vars used in model
							2)put vars into macro variable using sql
							3) subset data keeping additional id vars

		*/
		data trainVars0_&L ;
			set top50Cuis_&L curatedModelVar&L ;
			trainVar = compress(code, '+');
		run;
		%let trainVars = ;
		proc sql noprint ; 
		create table trainVars&L as 
		select distinct code, trainVar from trainVars0_&L;
		select trainVar into :trainVars  separated by ' '  from trainVars&L;
		%put &trainvars;

		data resample.FinalTrain_&L;
			set resample.suicideResampleFinal_&L  (where = (train = 1));
			keep 
					pat_id
                    train
                    suicideAttempt
                    PAT_ENC_CSN_ID
                    note_id
                    NOTE_CSN_ID
                    LINE
                    file
			 		attemptedSuicideInPastYear
					&trainVars
				;;;;
			run;

		data resample.FinalFresh_&L;
			set resample.suicideResampleFinal_&L  (where = (train = 0));
			keep 
					pat_id
                    train
                    suicideAttempt
                    PAT_ENC_CSN_ID
                    note_id
                    NOTE_CSN_ID
                    LINE
                    file
			 		attemptedSuicideInPastYear
					&trainVars
				;;;;
			run;


			


		%deleteDataset (data = code_&L.&i);
		/* create code code_&L._&i */
		%codeA (i = &L.&i, data_i= &L);
		%codeB (i = &L.&i, data_i= &L, mtry= 66, nTree= &nTree , suicidePath = &suicidePath , trainData =resample.FinalTrain_&L, freshData=resample.FinalFresh_&L);
		data code_&L.&i;
			set codeA trainVars&L codeB;
			run;


		%proc_R(
				SAS2R=resample.FinalTrain_&L resample.FinalFresh_&L
				, R2SAS=impVar_&L.&i suicidePredict_Fresh_&L.&i suicidePredict_Train_&L.&i
				, data = code_&L.&i 
				, codevariable = code
				, workLibrary =c:\temp\PlosExampleData
				, rExe=%str(C:\Progra~1\R\R-3.4.4\bin\R.exe)
				, rowNames = True 
				, rProgram = L&L

				);
	


		%let i = 3;


		%calcPredict(	
					predictData= suicidePredict_Fresh_&L.&i
					,rawData= resample.FinalFresh_&L
					,out = resample.suicideFreshCutoff_&L.&i
					,outPredictPatId = resample.suicidePredict_Fresh_&L.&i
					,tabulateOut = resample.suicideFreshTab_&L.&i
					,OutExcelFile = "&suicidePath\suicideFreshTab_&L.&i..xlsx"
					);


		%calcPredict(	
					predictData= suicidePredict_Train_&L.&i
					,rawData= resample.FinalTrain_&L
					,out = resample.suicideTrainCutoff_&L.&i
					,outPredictPatId = resample.suicidePredict_Train_&L.&i
					,tabulateOut = resample.suicideTrainTab_&L.&i
					,OutExcelFile = "&suicidePath\suicideTrainTab_&L.&i..xlsx"
					);


		%getImpVarLabels	(
								data = impVar_&L.&i
								, out = resample.impVar_&L.&i
								, labelDataNoLibname= suicideResampleFinal_&L
								, labelLibname= resample
								, outfile =  "&suicidePath\impVar_&L.&i"
								);

%end;

		proc printto; run;
%mend;

proc printto; run;
%LoopRandomForests (LoopTo = 5, nTree=1, folds = 5, suicidePath=W:/AnalystNew/Projects/EMR_CHA/Brian/NickCarsonSuicide/Dec2018__5foldCrossValidation_wValidationData/PlosExampleData);

/*********END 5 fold cross validation *****************************************************************/


/*********Start Out of sample validation*****************************************************************/

%let modelFoldToBeUsed = 3 ;


%macro OutOfSampleValidation (modelFoldToBeUsed= 
							, cuiLog_data=
							, validationPatId_data= 
							, allVarsAllRecs_out=
							, validation_out = 
							, training_out = 
							);


/* transpose CUIs from dataset descending2 */
* %dummyVars2 
		(data = &cuiLog_data (where=(cui> ' ' ))
		,by = file
		,var = cui
		,out = patIdDummyVariables0
		,outtype=DUMMY
		,idLabel=description
		,prefix =X
		);


 proc sql noprint ;
		select trainVar into :trainVars  separated by ' '  from trainVars&modelFoldToBeUsed;
		%put &trainvars;


proc sql;
create table &allVarsAllRecs_out as
select
	d0.pat_id
	,(v.pat_id > ' ' ) as validationData
	,suicideAttempt
	,case 
		when compress(suicideAttempt) in ('a') then 'N'
		when compress(suicideAttempt) in ('b','c','d','e') 	then 'Y'
	end as attemptedSuicideInPastYear 	
	,d0.*
from
		(
		select  
			scan (file,1, '.-' ) as pat_id
			,input(scan(file, 2, '.-'),best.) as PAT_ENC_CSN_ID
			,scan(file, 3, '.-') as note_id
			,input(scan(file, 4, '.-'),best.) as NOTE_CSN_ID
			,input(scan(file, 5, '.-'),best.) as LINE
			,*
		from 
			patIdDummyVariables0  
		) as d0

left join
		(select * from resample.PRESUICIDEATTEMPT_N
		UNION ALL
		select * from resample.PRESUICIDEATTEMPT_y
		) as log
on
		d0.pat_id = log.pat_id
		and
		d0.PAT_ENC_CSN_ID = log.PAT_ENC_CSN_ID
		and
		d0.note_id = log.note_id
		and
		d0.NOTE_CSN_ID = log.NOTE_CSN_ID
		and
		d0.LINE = log.LINE
left join 
		&validationPatId_data as v
on
		d0.pat_id = v.pat_id 
order by
		d0.pat_id 
		,d0.PAT_ENC_CSN_ID 
		,d0.note_id 
		,d0.NOTE_CSN_ID 
		,d0.LINE 
	;

data &validation_out  ;
	set &allVarsAllRecs_out (where = (validationData= 1));

	keep 	pat_id 
			validationData 
			file 
			PAT_ENC_CSN_ID
			note_id
			NOTE_CSN_ID
			LINE 
			attemptedSuicideInPastYear 
			&trainVars  ;
	run;

data &training_out  ;
	set &allVarsAllRecs_out (where = (validationData= 0));

	keep 	pat_id 
			validationData 
			file 
			PAT_ENC_CSN_ID
			note_id
			NOTE_CSN_ID
			LINE 
			attemptedSuicideInPastYear 
			&trainVars  ;
	run;


%mend;


%OutOfSampleValidation (modelFoldToBeUsed= 3
						, cuiLog_data=resample.cuiLog_preSuicide 
						, validationPatId_data= fiveFold.Patid_fold2
						, allVarsAllRecs_out = resample.allVarsAllRecs
						, validation_out = resample.OutOfSampleValidation
						, training_out = resample.train_v
						);

%codeA (i = vv, data_i= v);
%codeB (i = vv, 
		data_i= v, 
		mtry= 66, 
		nTree= 1 , 
		suicidePath = W:/AnalystNew/Projects/EMR_CHA/Brian/NickCarsonSuicide/Dec2018__5foldCrossValidation_wValidationData/PlosExampleData , 
		trainData =resample.train_v, 
		freshData= resample.OutOfSampleValidation);
data code_vv;
	set codeA trainVars&modelFoldToBeUsed codeB;
	run;


%proc_R(
		SAS2R=resample.OutOfSampleValidation resample.train_v
		, R2SAS=impVar_vv suicidePredict_Fresh_vv suicidePredict_Train_vv
		, data = code_vv
		, codevariable = code
		, workLibrary =c:\temp\PlosExampleData
		, rExe=%str(C:\Progra~1\R\R-3.4.4\bin\R.exe)
		, rowNames = True 
		, rProgram = OutOfSampleValidation

		);


%calcPredict(	
			predictData= suicidePredict_Fresh_vv
			,rawData= resample.OutOfSampleValidation
			,out = resample.suicideFreshCutoff_v4
			,outPredictPatId = resample.suicidePredict_Fresh_v4
			,tabulateOut = resample.suicideFreshTab_v4
			,OutExcelFile = "W:\AnalystNew\Projects\EMR_CHA\Brian\NickCarsonSuicide\Dec2018__5foldCrossValidation_wValidationData\PlosExampleData\suicideFreshTab_v4.xlsx"
			);
